# Supplementary material for: Redox Imbalance and Antioxidant Defenses Dysfunction: Key Contributors to Early Aging in Childhood Cancer Survivors
Source: Antioxidants (Basel). 2024 Nov 15;13(11):1397. doi: 10.3390/antiox13111397 (PMC11590913; doi:10.3390/antiox13111397)
Supplement: Supplementary file 1 [file antioxidants-13-01397-s001.zip]

Archive with 1 entries (1 files):
- antioxidants-3302702-supplementary.pdf
